# Supplementary material for: Detection of Beijing strains of MDR M. tuberculosis and their association with drug resistance mutations in katG, rpoB, and embB genes
Source: BMC Infect Dis. 2020 Oct 14;20:752. doi: 10.1186/s12879-020-05479-5 (PMC7557036; doi:10.1186/s12879-020-05479-5)
Supplement: Supplementary file 2 — Additional file 2. [file 12879_2020_5479_MOESM2_ESM.zip]

Archive with 2 entries (2 files):
- Supplementary fileR8.doc
- Supplimentary FileR8.doc
